# Supplementary material for: Probing Single-Cell Macrophage Polarization and Heterogeneity Using Thermo-Reversible Hydrogels in Droplet-Based Microfluidics
Source: Front Bioeng Biotechnol. 2021 Oct 14;9:715408. doi: 10.3389/fbioe.2021.715408 (PMC8552120; doi:10.3389/fbioe.2021.715408)
Supplement: Supplementary file 2 [file DataSheet2.zip]

Archive with 5 entries (5 files):
- pipette cooling.stl
- T_control_bottom_and_support_plates_05mm.dxf
- T_control_channel_plate_2mm.dxf
- T_control_clamp_2mm.dxf
- T_control_wall_plate_2mm.dxf
